# Supplementary material for: Liver-specific lncRNA FAM99A may be a tumor suppressor and promising prognostic biomarker in hepatocellular carcinoma
Source: BMC Cancer. 2022 Oct 26;22:1098. doi: 10.1186/s12885-022-10186-2 (PMC9609286; doi:10.1186/s12885-022-10186-2)
Supplement: Supplementary file 2 — Additional file 2. [file 12885_2022_10186_MOESM2_ESM.xlsx]

## Sheet: Sheet1
Additional file 2: Table S1 The detailed information of 266 proteins identified by the RNA pull-down assay.
Proteins	Avg. Mass	Description
sp|P21333|FLNA_HUMAN	280737	Filamin-A OS=Homo sapiens OX=9606 GN=FLNA PE=1 SV=4
sp|P01024|CO3_HUMAN	187147	Complement C3 OS=Homo sapiens OX=9606 GN=C3 PE=1 SV=2
sp|P18206|VINC_HUMAN	123799	Vinculin OS=Homo sapiens OX=9606 GN=VCL PE=1 SV=4
sp|P04075|ALDOA_HUMAN	39420	Fructose-bisphosphate aldolase A OS=Homo sapiens OX=9606 GN=ALDOA PE=1 SV=2
sp|P07951|TPM2_HUMAN	32851	Tropomyosin beta chain OS=Homo sapiens OX=9606 GN=TPM2 PE=1 SV=1
sp|P02647|APOA1_HUMAN	30778	Apolipoprotein A-I OS=Homo sapiens OX=9606 GN=APOA1 PE=1 SV=1
sp|P26038|MOES_HUMAN	67820	Moesin OS=Homo sapiens OX=9606 GN=MSN PE=1 SV=3
sp|P01860|IGHG3_HUMAN	41287	Immunoglobulin heavy constant gamma 3 OS=Homo sapiens OX=9606 GN=IGHG3 PE=1 SV=2
sp|P32119|PRDX2_HUMAN	21892	Peroxiredoxin-2 OS=Homo sapiens OX=9606 GN=PRDX2 PE=1 SV=5
sp|P01023|A2MG_HUMAN	163290	Alpha-2-macroglobulin OS=Homo sapiens OX=9606 GN=A2M PE=1 SV=3
sp|P19013|K2C4_HUMAN	56144	Keratin type II cytoskeletal 4 OS=Homo sapiens OX=9606 GN=KRT4 PE=1 SV=5
sp|P07737|PROF1_HUMAN	15054	Profilin-1 OS=Homo sapiens OX=9606 GN=PFN1 PE=1 SV=2
sp|Q08211|DHX9_HUMAN	140958	ATP-dependent RNA helicase A OS=Homo sapiens OX=9606 GN=DHX9 PE=1 SV=4
sp|Q13642|FHL1_HUMAN	36263	Four and a half LIM domains protein 1 OS=Homo sapiens OX=9606 GN=FHL1 PE=1 SV=4
sp|P06396|GELS_HUMAN	85697	Gelsolin OS=Homo sapiens OX=9606 GN=GSN PE=1 SV=1
sp|P01871|IGHM_HUMAN	49440	Immunoglobulin heavy constant mu OS=Homo sapiens OX=9606 GN=IGHM PE=1 SV=4
sp|P04792|HSPB1_HUMAN	22783	Heat shock protein beta-1 OS=Homo sapiens OX=9606 GN=HSPB1 PE=1 SV=2
sp|P04040|CATA_HUMAN	59756	Catalase OS=Homo sapiens OX=9606 GN=CAT PE=1 SV=3
sp|P01042|KNG1_HUMAN	71957	Kininogen-1 OS=Homo sapiens OX=9606 GN=KNG1 PE=1 SV=2
sp|P0DOX7|IGK_HUMAN	23379	Immunoglobulin kappa light chain OS=Homo sapiens OX=9606 PE=1 SV=1
sp|P00751|CFAB_HUMAN	85533	Complement factor B OS=Homo sapiens OX=9606 GN=CFB PE=1 SV=2
sp|P0C0L5|CO4B_HUMAN	192750	Complement C4-B OS=Homo sapiens OX=9606 GN=C4B PE=1 SV=2
sp|P0C0L4|CO4A_HUMAN	192784	Complement C4-A OS=Homo sapiens OX=9606 GN=C4A PE=1 SV=2
sp|P00738|HPT_HUMAN	45205	Haptoglobin OS=Homo sapiens OX=9606 GN=HP PE=1 SV=1
sp|P18669|PGAM1_HUMAN	28804	Phosphoglycerate mutase 1 OS=Homo sapiens OX=9606 GN=PGAM1 PE=1 SV=2
sp|P67936|TPM4_HUMAN	28522	Tropomyosin alpha-4 chain OS=Homo sapiens OX=9606 GN=TPM4 PE=1 SV=3
sp|P15311|EZRI_HUMAN	69413	Ezrin OS=Homo sapiens OX=9606 GN=EZR PE=1 SV=4
sp|P07437|TBB5_HUMAN	49671	Tubulin beta chain OS=Homo sapiens OX=9606 GN=TUBB PE=1 SV=2
sp|O43707|ACTN4_HUMAN	104854	Alpha-actinin-4 OS=Homo sapiens OX=9606 GN=ACTN4 PE=1 SV=2
sp|P69892|HBG2_HUMAN	16126	Hemoglobin subunit gamma-2 OS=Homo sapiens OX=9606 GN=HBG2 PE=1 SV=2
sp|P63104|1433Z_HUMAN	27745	14-3-3 protein zeta/delta OS=Homo sapiens OX=9606 GN=YWHAZ PE=1 SV=1
sp|P30086|PEBP1_HUMAN	21057	Phosphatidylethanolamine-binding protein 1 OS=Homo sapiens OX=9606 GN=PEBP1 PE=1 SV=3
sp|P67809|YBOX1_HUMAN	35924	Y-box-binding protein 1 OS=Homo sapiens OX=9606 GN=YBX1 PE=1 SV=3
sp|P19823|ITIH2_HUMAN	106463	Inter-alpha-trypsin inhibitor heavy chain H2 OS=Homo sapiens OX=9606 GN=ITIH2 PE=1 SV=2
sp|P12814|ACTN1_HUMAN	103058	Alpha-actinin-1 OS=Homo sapiens OX=9606 GN=ACTN1 PE=1 SV=2
sp|P05413|FABPH_HUMAN	14858	Fatty acid-binding protein heart OS=Homo sapiens OX=9606 GN=FABP3 PE=1 SV=4
sp|P02765|FETUA_HUMAN	39341	Alpha-2-HS-glycoprotein OS=Homo sapiens OX=9606 GN=AHSG PE=1 SV=2
sp|P60174|TPIS_HUMAN	30791	Triosephosphate isomerase OS=Homo sapiens OX=9606 GN=TPI1 PE=1 SV=3
sp|P07237|PDIA1_HUMAN	57116	Protein disulfide-isomerase OS=Homo sapiens OX=9606 GN=P4HB PE=1 SV=3
sp|P04083|ANXA1_HUMAN	38714	Annexin A1 OS=Homo sapiens OX=9606 GN=ANXA1 PE=1 SV=2
sp|Q15582|BGH3_HUMAN	74681	Transforming growth factor-beta-induced protein ig-h3 OS=Homo sapiens OX=9606 GN=TGFBI PE=1 SV=1
sp|P31946|1433B_HUMAN	28082	14-3-3 protein beta/alpha OS=Homo sapiens OX=9606 GN=YWHAB PE=1 SV=3
sp|Q7Z3Y7|K1C28_HUMAN	50567	Keratin type I cytoskeletal 28 OS=Homo sapiens OX=9606 GN=KRT28 PE=1 SV=2
sp|P00558|PGK1_HUMAN	44615	Phosphoglycerate kinase 1 OS=Homo sapiens OX=9606 GN=PGK1 PE=1 SV=3
sp|Q01469|FABP5_HUMAN	15164	Fatty acid-binding protein 5 OS=Homo sapiens OX=9606 GN=FABP5 PE=1 SV=3
sp|P23526|SAHH_HUMAN	47716	Adenosylhomocysteinase OS=Homo sapiens OX=9606 GN=AHCY PE=1 SV=4
sp|P13639|EF2_HUMAN	95338	Elongation factor 2 OS=Homo sapiens OX=9606 GN=EEF2 PE=1 SV=4
sp|P00338|LDHA_HUMAN	36689	L-lactate dehydrogenase A chain OS=Homo sapiens OX=9606 GN=LDHA PE=1 SV=2
sp|P09211|GSTP1_HUMAN	23356	Glutathione S-transferase P OS=Homo sapiens OX=9606 GN=GSTP1 PE=1 SV=2
sp|Q14315|FLNC_HUMAN	291020	Filamin-C OS=Homo sapiens OX=9606 GN=FLNC PE=1 SV=3
sp|P13796|PLSL_HUMAN	70289	Plastin-2 OS=Homo sapiens OX=9606 GN=LCP1 PE=1 SV=6
sp|P78386|KRT85_HUMAN	55802	Keratin type II cuticular Hb5 OS=Homo sapiens OX=9606 GN=KRT85 PE=1 SV=1
sp|P00918|CAH2_HUMAN	29246	Carbonic anhydrase 2 OS=Homo sapiens OX=9606 GN=CA2 PE=1 SV=2
sp|O43790|KRT86_HUMAN	53501	Keratin type II cuticular Hb6 OS=Homo sapiens OX=9606 GN=KRT86 PE=1 SV=1
sp|Q14533|KRT81_HUMAN	54928	Keratin type II cuticular Hb1 OS=Homo sapiens OX=9606 GN=KRT81 PE=1 SV=3
sp|P19827|ITIH1_HUMAN	101389	Inter-alpha-trypsin inhibitor heavy chain H1 OS=Homo sapiens OX=9606 GN=ITIH1 PE=1 SV=3
sp|P62979|RS27A_HUMAN	17965	Ubiquitin-40S ribosomal protein S27a OS=Homo sapiens OX=9606 GN=RPS27A PE=1 SV=2
sp|P0CG47|UBB_HUMAN	25762	Polyubiquitin-B OS=Homo sapiens OX=9606 GN=UBB PE=1 SV=1
sp|P0CG48|UBC_HUMAN	77039	Polyubiquitin-C OS=Homo sapiens OX=9606 GN=UBC PE=1 SV=3
sp|P60981|DEST_HUMAN	18506	Destrin OS=Homo sapiens OX=9606 GN=DSTN PE=1 SV=3
sp|P30101|PDIA3_HUMAN	56782	Protein disulfide-isomerase A3 OS=Homo sapiens OX=9606 GN=PDIA3 PE=1 SV=4
sp|P02774|VTDB_HUMAN	52918	Vitamin D-binding protein OS=Homo sapiens OX=9606 GN=GC PE=1 SV=2
sp|P04217|A1BG_HUMAN	54254	Alpha-1B-glycoprotein OS=Homo sapiens OX=9606 GN=A1BG PE=1 SV=4
sp|P10768|ESTD_HUMAN	31463	S-formylglutathione hydrolase OS=Homo sapiens OX=9606 GN=ESD PE=1 SV=2
sp|P15531|NDKA_HUMAN	17149	Nucleoside diphosphate kinase A OS=Homo sapiens OX=9606 GN=NME1 PE=1 SV=1
sp|P22392|NDKB_HUMAN	17298	Nucleoside diphosphate kinase B OS=Homo sapiens OX=9606 GN=NME2 PE=1 SV=1
sp|P30041|PRDX6_HUMAN	25035	Peroxiredoxin-6 OS=Homo sapiens OX=9606 GN=PRDX6 PE=1 SV=3
sp|P29401|TKT_HUMAN	67878	Transketolase OS=Homo sapiens OX=9606 GN=TKT PE=1 SV=3
sp|P52565|GDIR1_HUMAN	23207	Rho GDP-dissociation inhibitor 1 OS=Homo sapiens OX=9606 GN=ARHGDIA PE=1 SV=3
sp|P36955|PEDF_HUMAN	46312	Pigment epithelium-derived factor OS=Homo sapiens OX=9606 GN=SERPINF1 PE=1 SV=4
sp|A0A0B4J1X5|HV374_HUMAN	12840	Immunoglobulin heavy variable 3-74 OS=Homo sapiens OX=9606 GN=IGHV3-74 PE=3 SV=1
sp|P23142|FBLN1_HUMAN	77214	Fibulin-1 OS=Homo sapiens OX=9606 GN=FBLN1 PE=1 SV=4
sp|P39023|RL3_HUMAN	46109	60S ribosomal protein L3 OS=Homo sapiens OX=9606 GN=RPL3 PE=1 SV=2
sp|P16152|CBR1_HUMAN	30375	Carbonyl reductase [NADPH] 1 OS=Homo sapiens OX=9606 GN=CBR1 PE=1 SV=3
sp|P08238|HS90B_HUMAN	83264	Heat shock protein HSP 90-beta OS=Homo sapiens OX=9606 GN=HSP90AB1 PE=1 SV=4
sp|P01008|ANT3_HUMAN	52602	Antithrombin-III OS=Homo sapiens OX=9606 GN=SERPINC1 PE=1 SV=1
sp|Q99497|PARK7_HUMAN	19891	Parkinson disease protein 7 OS=Homo sapiens OX=9606 GN=PARK7 PE=1 SV=2
sp|P27348|1433T_HUMAN	27764	14-3-3 protein theta OS=Homo sapiens OX=9606 GN=YWHAQ PE=1 SV=1
sp|P63000|RAC1_HUMAN	21450	Ras-related C3 botulinum toxin substrate 1 OS=Homo sapiens OX=9606 GN=RAC1 PE=1 SV=1
sp|P01019|ANGT_HUMAN	53154	Angiotensinogen OS=Homo sapiens OX=9606 GN=AGT PE=1 SV=1
sp|P62937|PPIA_HUMAN	18012	Peptidyl-prolyl cis-trans isomerase A OS=Homo sapiens OX=9606 GN=PPIA PE=1 SV=2
sp|P50914|RL14_HUMAN	23432	60S ribosomal protein L14 OS=Homo sapiens OX=9606 GN=RPL14 PE=1 SV=4
sp|Q8IZP2|ST134_HUMAN	27407	Putative protein FAM10A4 OS=Homo sapiens OX=9606 GN=ST13P4 PE=5 SV=1
sp|P50502|F10A1_HUMAN	41332	Hsc70-interacting protein OS=Homo sapiens OX=9606 GN=ST13 PE=1 SV=2
sp|Q02878|RL6_HUMAN	32728	60S ribosomal protein L6 OS=Homo sapiens OX=9606 GN=RPL6 PE=1 SV=3
sp|Q15365|PCBP1_HUMAN	37498	Poly(rC)-binding protein 1 OS=Homo sapiens OX=9606 GN=PCBP1 PE=1 SV=2
sp|Q04917|1433F_HUMAN	28219	14-3-3 protein eta OS=Homo sapiens OX=9606 GN=YWHAH PE=1 SV=4
sp|P30043|BLVRB_HUMAN	22119	Flavin reductase (NADPH) OS=Homo sapiens OX=9606 GN=BLVRB PE=1 SV=3
sp|P61981|1433G_HUMAN	28303	14-3-3 protein gamma OS=Homo sapiens OX=9606 GN=YWHAG PE=1 SV=2
sp|Q8NHW5|RLA0L_HUMAN	34364	60S acidic ribosomal protein P0-like OS=Homo sapiens OX=9606 GN=RPLP0P6 PE=5 SV=1
sp|P05388|RLA0_HUMAN	34274	60S acidic ribosomal protein P0 OS=Homo sapiens OX=9606 GN=RPLP0 PE=1 SV=1
sp|Q9Y281|COF2_HUMAN	18737	Cofilin-2 OS=Homo sapiens OX=9606 GN=CFL2 PE=1 SV=1
sp|A0A0B4J1V1|HV321_HUMAN	12840	Immunoglobulin heavy variable 3-21 OS=Homo sapiens OX=9606 GN=IGHV3-21 PE=1 SV=1
sp|P17844|DDX5_HUMAN	69148	Probable ATP-dependent RNA helicase DDX5 OS=Homo sapiens OX=9606 GN=DDX5 PE=1 SV=1
sp|P23284|PPIB_HUMAN	23743	Peptidyl-prolyl cis-trans isomerase B OS=Homo sapiens OX=9606 GN=PPIB PE=1 SV=2
sp|Q07020|RL18_HUMAN	21634	60S ribosomal protein L18 OS=Homo sapiens OX=9606 GN=RPL18 PE=1 SV=2
sp|P61224|RAP1B_HUMAN	20825	Ras-related protein Rap-1b OS=Homo sapiens OX=9606 GN=RAP1B PE=1 SV=1
sp|P05109|S10A8_HUMAN	10835	Protein S100-A8 OS=Homo sapiens OX=9606 GN=S100A8 PE=1 SV=1
sp|P62241|RS8_HUMAN	24205	40S ribosomal protein S8 OS=Homo sapiens OX=9606 GN=RPS8 PE=1 SV=2
sp|P01762|HV311_HUMAN	12909	Immunoglobulin heavy variable 3-11 OS=Homo sapiens OX=9606 GN=IGHV3-11 PE=1 SV=2
sp|P02749|APOH_HUMAN	38298	Beta-2-glycoprotein 1 OS=Homo sapiens OX=9606 GN=APOH PE=1 SV=3
sp|Q9Y6M1|IF2B2_HUMAN	66121	Insulin-like growth factor 2 mRNA-binding protein 2 OS=Homo sapiens OX=9606 GN=IGF2BP2 PE=1 SV=2
sp|P13489|RINI_HUMAN	49974	Ribonuclease inhibitor OS=Homo sapiens OX=9606 GN=RNH1 PE=1 SV=2
sp|A0A0C4DH31|HV118_HUMAN	12820	Immunoglobulin heavy variable 1-18 OS=Homo sapiens OX=9606 GN=IGHV1-18 PE=3 SV=1
sp|P23083|HV102_HUMAN	13085	Immunoglobulin heavy variable 1-2 OS=Homo sapiens OX=9606 GN=IGHV1-2 PE=1 SV=2
sp|P21266|GSTM3_HUMAN	26560	Glutathione S-transferase Mu 3 OS=Homo sapiens OX=9606 GN=GSTM3 PE=1 SV=3
sp|P02760|AMBP_HUMAN	39000	Protein AMBP OS=Homo sapiens OX=9606 GN=AMBP PE=1 SV=1
sp|Q96P63|SPB12_HUMAN	46276	Serpin B12 OS=Homo sapiens OX=9606 GN=SERPINB12 PE=1 SV=1
sp|P00352|AL1A1_HUMAN	54862	Retinal dehydrogenase 1 OS=Homo sapiens OX=9606 GN=ALDH1A1 PE=1 SV=2
sp|A0A0A0MRZ8|KVD11_HUMAN	12625	Immunoglobulin kappa variable 3D-11 OS=Homo sapiens OX=9606 GN=IGKV3D-11 PE=3 SV=6
sp|P04433|KV311_HUMAN	12575	Immunoglobulin kappa variable 3-11 OS=Homo sapiens OX=9606 GN=IGKV3-11 PE=1 SV=1
sp|P01619|KV320_HUMAN	12557	Immunoglobulin kappa variable 3-20 OS=Homo sapiens OX=9606 GN=IGKV3-20 PE=1 SV=2
sp|P51911|CNN1_HUMAN	33170	Calponin-1 OS=Homo sapiens OX=9606 GN=CNN1 PE=1 SV=2
sp|A0A0C4DH42|HV366_HUMAN	12698	Immunoglobulin heavy variable 3-66 OS=Homo sapiens OX=9606 GN=IGHV3-66 PE=3 SV=1
sp|P60842|IF4A1_HUMAN	46154	Eukaryotic initiation factor 4A-I OS=Homo sapiens OX=9606 GN=EIF4A1 PE=1 SV=1
sp|Q14240|IF4A2_HUMAN	46402	Eukaryotic initiation factor 4A-II OS=Homo sapiens OX=9606 GN=EIF4A2 PE=1 SV=2
sp|P62258|1433E_HUMAN	29174	14-3-3 protein epsilon OS=Homo sapiens OX=9606 GN=YWHAE PE=1 SV=1
sp|P14923|PLAK_HUMAN	81745	Junction plakoglobin OS=Homo sapiens OX=9606 GN=JUP PE=1 SV=3
sp|P61764|STXB1_HUMAN	67569	Syntaxin-binding protein 1 OS=Homo sapiens OX=9606 GN=STXBP1 PE=1 SV=1
sp|Q14195|DPYL3_HUMAN	61963	Dihydropyrimidinase-related protein 3 OS=Homo sapiens OX=9606 GN=DPYSL3 PE=1 SV=1
sp|Q15084|PDIA6_HUMAN	48121	Protein disulfide-isomerase A6 OS=Homo sapiens OX=9606 GN=PDIA6 PE=1 SV=1
sp|P55072|TERA_HUMAN	89322	Transitional endoplasmic reticulum ATPase OS=Homo sapiens OX=9606 GN=VCP PE=1 SV=4
sp|P12236|ADT3_HUMAN	32866	ADP/ATP translocase 3 OS=Homo sapiens OX=9606 GN=SLC25A6 PE=1 SV=4
sp|P31949|S10AB_HUMAN	11740	Protein S100-A11 OS=Homo sapiens OX=9606 GN=S100A11 PE=1 SV=2
sp|P02775|CXCL7_HUMAN	13894	Platelet basic protein OS=Homo sapiens OX=9606 GN=PPBP PE=1 SV=3
sp|P02656|APOC3_HUMAN	10852	Apolipoprotein C-III OS=Homo sapiens OX=9606 GN=APOC3 PE=1 SV=1
sp|P43652|AFAM_HUMAN	69069	Afamin OS=Homo sapiens OX=9606 GN=AFM PE=1 SV=1
sp|Q13085|ACACA_HUMAN	265551	Acetyl-CoA carboxylase 1 OS=Homo sapiens OX=9606 GN=ACACA PE=1 SV=2
sp|Q13046|PSG7_HUMAN	47027	Putative pregnancy-specific beta-1-glycoprotein 7 OS=Homo sapiens OX=9606 GN=PSG7 PE=5 SV=3
sp|P11464|PSG1_HUMAN	47223	Pregnancy-specific beta-1-glycoprotein 1 OS=Homo sapiens OX=9606 GN=PSG1 PE=1 SV=1
sp|Q16557|PSG3_HUMAN	47945	Pregnancy-specific beta-1-glycoprotein 3 OS=Homo sapiens OX=9606 GN=PSG3 PE=2 SV=2
sp|P14649|MYL6B_HUMAN	22764	Myosin light chain 6B OS=Homo sapiens OX=9606 GN=MYL6B PE=1 SV=1
sp|P60660|MYL6_HUMAN	16930	Myosin light polypeptide 6 OS=Homo sapiens OX=9606 GN=MYL6 PE=1 SV=2
sp|P40925|MDHC_HUMAN	36426	Malate dehydrogenase cytoplasmic OS=Homo sapiens OX=9606 GN=MDH1 PE=1 SV=4
sp|P12273|PIP_HUMAN	16572	Prolactin-inducible protein OS=Homo sapiens OX=9606 GN=PIP PE=1 SV=1
sp|P80297|MT1X_HUMAN	6068	Metallothionein-1X OS=Homo sapiens OX=9606 GN=MT1X PE=1 SV=1
sp|P02795|MT2_HUMAN	6042	Metallothionein-2 OS=Homo sapiens OX=9606 GN=MT2A PE=1 SV=1
sp|Q8N339|MT1M_HUMAN	6110	Metallothionein-1M OS=Homo sapiens OX=9606 GN=MT1M PE=1 SV=2
sp|P04732|MT1E_HUMAN	6014	Metallothionein-1E OS=Homo sapiens OX=9606 GN=MT1E PE=1 SV=1
sp|P13640|MT1G_HUMAN	6141	Metallothionein-1G OS=Homo sapiens OX=9606 GN=MT1G PE=1 SV=2
sp|P24844|MYL9_HUMAN	19827	Myosin regulatory light polypeptide 9 OS=Homo sapiens OX=9606 GN=MYL9 PE=1 SV=4
sp|P07585|PGS2_HUMAN	39747	Decorin OS=Homo sapiens OX=9606 GN=DCN PE=1 SV=1
sp|P23396|RS3_HUMAN	26688	40S ribosomal protein S3 OS=Homo sapiens OX=9606 GN=RPS3 PE=1 SV=2
sp|P12111|CO6A3_HUMAN	343668	Collagen alpha-3(VI) chain OS=Homo sapiens OX=9606 GN=COL6A3 PE=1 SV=5
sp|P62906|RL10A_HUMAN	24831	60S ribosomal protein L10a OS=Homo sapiens OX=9606 GN=RPL10A PE=1 SV=2
sp|P14550|AK1A1_HUMAN	36573	Aldo-keto reductase family 1 member A1 OS=Homo sapiens OX=9606 GN=AKR1A1 PE=1 SV=3
sp|P51452|DUS3_HUMAN	20478	Dual specificity protein phosphatase 3 OS=Homo sapiens OX=9606 GN=DUSP3 PE=1 SV=1
sp|P02766|TTHY_HUMAN	15887	Transthyretin OS=Homo sapiens OX=9606 GN=TTR PE=1 SV=1
sp|P08758|ANXA5_HUMAN	35937	Annexin A5 OS=Homo sapiens OX=9606 GN=ANXA5 PE=1 SV=2
sp|O43396|TXNL1_HUMAN	32251	Thioredoxin-like protein 1 OS=Homo sapiens OX=9606 GN=TXNL1 PE=1 SV=3
sp|Q15942|ZYX_HUMAN	61277	Zyxin OS=Homo sapiens OX=9606 GN=ZYX PE=1 SV=1
sp|Q96QR8|PURB_HUMAN	33241	Transcriptional activator protein Pur-beta OS=Homo sapiens OX=9606 GN=PURB PE=1 SV=3
sp|A0A087WSZ0|KVD08_HUMAN	12837	Immunoglobulin kappa variable 1D-8 OS=Homo sapiens OX=9606 GN=IGKV1D-8 PE=3 SV=6
sp|Q9Y490|TLN1_HUMAN	269765	Talin-1 OS=Homo sapiens OX=9606 GN=TLN1 PE=1 SV=3
sp|A0A075B6H7|KV37_HUMAN	12783	Probable non-functional immunoglobulin kappa variable 3-7 OS=Homo sapiens OX=9606 GN=IGKV3-7 PE=5 SV=1
sp|Q05682|CALD1_HUMAN	93231	Caldesmon OS=Homo sapiens OX=9606 GN=CALD1 PE=1 SV=3
sp|Q15181|IPYR_HUMAN	32660	Inorganic pyrophosphatase OS=Homo sapiens OX=9606 GN=PPA1 PE=1 SV=2
sp|P02790|HEMO_HUMAN	51676	Hemopexin OS=Homo sapiens OX=9606 GN=HPX PE=1 SV=2
sp|P05546|HEP2_HUMAN	57071	Heparin cofactor 2 OS=Homo sapiens OX=9606 GN=SERPIND1 PE=1 SV=3
sp|P61158|ARP3_HUMAN	47371	Actin-related protein 3 OS=Homo sapiens OX=9606 GN=ACTR3 PE=1 SV=3
sp|P37802|TAGL2_HUMAN	22391	Transgelin-2 OS=Homo sapiens OX=9606 GN=TAGLN2 PE=1 SV=3
sp|Q9NR12|PDLI7_HUMAN	49845	PDZ and LIM domain protein 7 OS=Homo sapiens OX=9606 GN=PDLIM7 PE=1 SV=1
sp|P07996|TSP1_HUMAN	129383	Thrombospondin-1 OS=Homo sapiens OX=9606 GN=THBS1 PE=1 SV=2
sp|O75874|IDHC_HUMAN	46659	Isocitrate dehydrogenase [NADP] cytoplasmic OS=Homo sapiens OX=9606 GN=IDH1 PE=1 SV=2
sp|P78417|GSTO1_HUMAN	27566	Glutathione S-transferase omega-1 OS=Homo sapiens OX=9606 GN=GSTO1 PE=1 SV=2
sp|Q14019|COTL1_HUMAN	15945	Coactosin-like protein OS=Homo sapiens OX=9606 GN=COTL1 PE=1 SV=3
sp|P13727|PRG2_HUMAN	25206	Bone marrow proteoglycan OS=Homo sapiens OX=9606 GN=PRG2 PE=1 SV=2
sp|Q92928|RAB1C_HUMAN	22017	Putative Ras-related protein Rab-1C OS=Homo sapiens OX=9606 GN=RAB1C PE=5 SV=2
sp|Q9H0U4|RAB1B_HUMAN	22171	Ras-related protein Rab-1B OS=Homo sapiens OX=9606 GN=RAB1B PE=1 SV=1
sp|P62820|RAB1A_HUMAN	22678	Ras-related protein Rab-1A OS=Homo sapiens OX=9606 GN=RAB1A PE=1 SV=3
sp|P28838|AMPL_HUMAN	56166	Cytosol aminopeptidase OS=Homo sapiens OX=9606 GN=LAP3 PE=1 SV=3
sp|P01700|LV147_HUMAN	12284	Immunoglobulin lambda variable 1-47 OS=Homo sapiens OX=9606 GN=IGLV1-47 PE=1 SV=2
sp|P01699|LV144_HUMAN	12201	Immunoglobulin lambda variable 1-44 OS=Homo sapiens OX=9606 GN=IGLV1-44 PE=1 SV=2
sp|P02730|B3AT_HUMAN	101792	Band 3 anion transport protein OS=Homo sapiens OX=9606 GN=SLC4A1 PE=1 SV=3
sp|P14625|ENPL_HUMAN	92469	Endoplasmin OS=Homo sapiens OX=9606 GN=HSP90B1 PE=1 SV=1
sp|P14866|HNRPL_HUMAN	64133	Heterogeneous nuclear ribonucleoprotein L OS=Homo sapiens OX=9606 GN=HNRNPL PE=1 SV=2
sp|Q92552|RT27_HUMAN	47611	28S ribosomal protein S27 mitochondrial OS=Homo sapiens OX=9606 GN=MRPS27 PE=1 SV=3
sp|O14558|HSPB6_HUMAN	17136	Heat shock protein beta-6 OS=Homo sapiens OX=9606 GN=HSPB6 PE=1 SV=2
sp|P52943|CRIP2_HUMAN	22493	Cysteine-rich protein 2 OS=Homo sapiens OX=9606 GN=CRIP2 PE=1 SV=1
sp|P02748|CO9_HUMAN	63173	Complement component C9 OS=Homo sapiens OX=9606 GN=C9 PE=1 SV=2
sp|P01011|AACT_HUMAN	47651	Alpha-1-antichymotrypsin OS=Homo sapiens OX=9606 GN=SERPINA3 PE=1 SV=2
sp|P47895|AL1A3_HUMAN	56109	Aldehyde dehydrogenase family 1 member A3 OS=Homo sapiens OX=9606 GN=ALDH1A3 PE=1 SV=2
sp|O94788|AL1A2_HUMAN	56724	Retinal dehydrogenase 2 OS=Homo sapiens OX=9606 GN=ALDH1A2 PE=1 SV=3
sp|P47755|CAZA2_HUMAN	32949	F-actin-capping protein subunit alpha-2 OS=Homo sapiens OX=9606 GN=CAPZA2 PE=1 SV=3
sp|P52907|CAZA1_HUMAN	32923	F-actin-capping protein subunit alpha-1 OS=Homo sapiens OX=9606 GN=CAPZA1 PE=1 SV=3
sp|P20930|FILA_HUMAN	435180	Filaggrin OS=Homo sapiens OX=9606 GN=FLG PE=1 SV=3
sp|P11766|ADHX_HUMAN	39724	Alcohol dehydrogenase class-3 OS=Homo sapiens OX=9606 GN=ADH5 PE=1 SV=4
sp|P51884|LUM_HUMAN	38429	Lumican OS=Homo sapiens OX=9606 GN=LUM PE=1 SV=2
sp|P02652|APOA2_HUMAN	11175	Apolipoprotein A-II OS=Homo sapiens OX=9606 GN=APOA2 PE=1 SV=1
sp|P47756|CAPZB_HUMAN	31350	F-actin-capping protein subunit beta OS=Homo sapiens OX=9606 GN=CAPZB PE=1 SV=4
sp|Q5JTZ9|SYAM_HUMAN	107340	Alanine--tRNA ligase mitochondrial OS=Homo sapiens OX=9606 GN=AARS2 PE=1 SV=1
sp|P01782|HV309_HUMAN	12945	Immunoglobulin heavy variable 3-9 OS=Homo sapiens OX=9606 GN=IGHV3-9 PE=1 SV=2
sp|A0A0A0MS15|HV349_HUMAN	13056	Immunoglobulin heavy variable 3-49 OS=Homo sapiens OX=9606 GN=IGHV3-49 PE=3 SV=1
sp|Q8WVM0|TFB1M_HUMAN	39543	Dimethyladenosine transferase 1 mitochondrial OS=Homo sapiens OX=9606 GN=TFB1M PE=1 SV=1
sp|P61313|RL15_HUMAN	24146	60S ribosomal protein L15 OS=Homo sapiens OX=9606 GN=RPL15 PE=1 SV=2
sp|P14174|MIF_HUMAN	12476	Macrophage migration inhibitory factor OS=Homo sapiens OX=9606 GN=MIF PE=1 SV=4
sp|P04004|VTNC_HUMAN	54306	Vitronectin OS=Homo sapiens OX=9606 GN=VTN PE=1 SV=1
sp|Q13243|SRSF5_HUMAN	31264	Serine/arginine-rich splicing factor 5 OS=Homo sapiens OX=9606 GN=SRSF5 PE=1 SV=1
sp|Q13247|SRSF6_HUMAN	39587	Serine/arginine-rich splicing factor 6 OS=Homo sapiens OX=9606 GN=SRSF6 PE=1 SV=2
sp|Q08170|SRSF4_HUMAN	56678	Serine/arginine-rich splicing factor 4 OS=Homo sapiens OX=9606 GN=SRSF4 PE=1 SV=2
sp|P52948|NUP98_HUMAN	197578	Nuclear pore complex protein Nup98-Nup96 OS=Homo sapiens OX=9606 GN=NUP98 PE=1 SV=4
sp|Q00325|MPCP_HUMAN	40095	Phosphate carrier protein mitochondrial OS=Homo sapiens OX=9606 GN=SLC25A3 PE=1 SV=2
sp|P62942|FKB1A_HUMAN	11951	Peptidyl-prolyl cis-trans isomerase FKBP1A OS=Homo sapiens OX=9606 GN=FKBP1A PE=1 SV=2
sp|P59998|ARPC4_HUMAN	19667	Actin-related protein 2/3 complex subunit 4 OS=Homo sapiens OX=9606 GN=ARPC4 PE=1 SV=3
sp|P62851|RS25_HUMAN	13742	40S ribosomal protein S25 OS=Homo sapiens OX=9606 GN=RPS25 PE=1 SV=1
sp|A0A075B6I9|LV746_HUMAN	12468	Immunoglobulin lambda variable 7-46 OS=Homo sapiens OX=9606 GN=IGLV7-46 PE=3 SV=4
sp|P04211|LV743_HUMAN	12451	Immunoglobulin lambda variable 7-43 OS=Homo sapiens OX=9606 GN=IGLV7-43 PE=3 SV=2
sp|Q5THJ4|VP13D_HUMAN	491920	Vacuolar protein sorting-associated protein 13D OS=Homo sapiens OX=9606 GN=VPS13D PE=1 SV=2
sp|P07339|CATD_HUMAN	44552	Cathepsin D OS=Homo sapiens OX=9606 GN=CTSD PE=1 SV=1
sp|P11908|PRPS2_HUMAN	34769	Ribose-phosphate pyrophosphokinase 2 OS=Homo sapiens OX=9606 GN=PRPS2 PE=1 SV=2
sp|P60891|PRPS1_HUMAN	34834	Ribose-phosphate pyrophosphokinase 1 OS=Homo sapiens OX=9606 GN=PRPS1 PE=1 SV=2
sp|P21108|PRPS3_HUMAN	34839	Ribose-phosphate pyrophosphokinase 3 OS=Homo sapiens OX=9606 GN=PRPS1L1 PE=1 SV=2
sp|P84098|RL19_HUMAN	23466	60S ribosomal protein L19 OS=Homo sapiens OX=9606 GN=RPL19 PE=1 SV=1
sp|O00567|NOP56_HUMAN	66050	Nucleolar protein 56 OS=Homo sapiens OX=9606 GN=NOP56 PE=1 SV=4
sp|Q7L2E3|DHX30_HUMAN	133938	ATP-dependent RNA helicase DHX30 OS=Homo sapiens OX=9606 GN=DHX30 PE=1 SV=1
sp|Q8NBS9|TXND5_HUMAN	47629	Thioredoxin domain-containing protein 5 OS=Homo sapiens OX=9606 GN=TXNDC5 PE=1 SV=2
sp|P46781|RS9_HUMAN	22591	40S ribosomal protein S9 OS=Homo sapiens OX=9606 GN=RPS9 PE=1 SV=3
sp|P15121|ALDR_HUMAN	35853	Aldo-keto reductase family 1 member B1 OS=Homo sapiens OX=9606 GN=AKR1B1 PE=1 SV=3
sp|C9JRZ8|AK1BF_HUMAN	36537	Aldo-keto reductase family 1 member B15 OS=Homo sapiens OX=9606 GN=AKR1B15 PE=1 SV=2
sp|Q15643|TRIPB_HUMAN	227584	Thyroid receptor-interacting protein 11 OS=Homo sapiens OX=9606 GN=TRIP11 PE=1 SV=3
sp|P37837|TALDO_HUMAN	37540	Transaldolase OS=Homo sapiens OX=9606 GN=TALDO1 PE=1 SV=2
sp|P05155|IC1_HUMAN	55154	Plasma protease C1 inhibitor OS=Homo sapiens OX=9606 GN=SERPING1 PE=1 SV=2
sp|Q14624|ITIH4_HUMAN	103357	Inter-alpha-trypsin inhibitor heavy chain H4 OS=Homo sapiens OX=9606 GN=ITIH4 PE=1 SV=4
sp|P07477|TRY1_HUMAN	26558	Trypsin-1 OS=Homo sapiens OX=9606 GN=PRSS1 PE=1 SV=1
sp|O60506|HNRPQ_HUMAN	69603	Heterogeneous nuclear ribonucleoprotein Q OS=Homo sapiens OX=9606 GN=SYNCRIP PE=1 SV=2
sp|O43390|HNRPR_HUMAN	70943	Heterogeneous nuclear ribonucleoprotein R OS=Homo sapiens OX=9606 GN=HNRNPR PE=1 SV=1
sp|P20929|NEBU_HUMAN	772931	Nebulin OS=Homo sapiens OX=9606 GN=NEB PE=1 SV=5
sp|Q9NR30|DDX21_HUMAN	87344	Nucleolar RNA helicase 2 OS=Homo sapiens OX=9606 GN=DDX21 PE=1 SV=5
sp|Q16775|GLO2_HUMAN	33806	Hydroxyacylglutathione hydrolase mitochondrial OS=Homo sapiens OX=9606 GN=HAGH PE=1 SV=2
sp|P61978|HNRPK_HUMAN	50976	Heterogeneous nuclear ribonucleoprotein K OS=Homo sapiens OX=9606 GN=HNRNPK PE=1 SV=1
sp|O75083|WDR1_HUMAN	66194	WD repeat-containing protein 1 OS=Homo sapiens OX=9606 GN=WDR1 PE=1 SV=4
sp|Q9UJS0|CMC2_HUMAN	74176	Calcium-binding mitochondrial carrier protein Aralar2 OS=Homo sapiens OX=9606 GN=SLC25A13 PE=1 SV=2
sp|P01714|LV319_HUMAN	12042	Immunoglobulin lambda variable 3-19 OS=Homo sapiens OX=9606 GN=IGLV3-19 PE=1 SV=2
sp|Q8NHP1|ARK74_HUMAN	36970	Aflatoxin B1 aldehyde reductase member 4 OS=Homo sapiens OX=9606 GN=AKR7L PE=2 SV=7
sp|O43488|ARK72_HUMAN	39589	Aflatoxin B1 aldehyde reductase member 2 OS=Homo sapiens OX=9606 GN=AKR7A2 PE=1 SV=3
sp|P08195|4F2_HUMAN	67994	4F2 cell-surface antigen heavy chain OS=Homo sapiens OX=9606 GN=SLC3A2 PE=1 SV=3
sp|Q71DI3|H32_HUMAN	15388	Histone H3.2 OS=Homo sapiens OX=9606 GN=H3C15 PE=1 SV=3
sp|P84243|H33_HUMAN	15328	Histone H3.3 OS=Homo sapiens OX=9606 GN=H3-3A PE=1 SV=2
sp|Q16695|H31T_HUMAN	15508	Histone H3.1t OS=Homo sapiens OX=9606 GN=H3-4 PE=1 SV=3
sp|Q15517|CDSN_HUMAN	51522	Corneodesmosin OS=Homo sapiens OX=9606 GN=CDSN PE=1 SV=3
sp|Q15404|RSU1_HUMAN	31540	Ras suppressor protein 1 OS=Homo sapiens OX=9606 GN=RSU1 PE=1 SV=3
sp|Q13017|RHG05_HUMAN	172459	Rho GTPase-activating protein 5 OS=Homo sapiens OX=9606 GN=ARHGAP5 PE=1 SV=2
sp|P62269|RS18_HUMAN	17719	40S ribosomal protein S18 OS=Homo sapiens OX=9606 GN=RPS18 PE=1 SV=3
sp|P30085|KCY_HUMAN	22222	UMP-CMP kinase OS=Homo sapiens OX=9606 GN=CMPK1 PE=1 SV=3
sp|P54819|KAD2_HUMAN	26478	Adenylate kinase 2 mitochondrial OS=Homo sapiens OX=9606 GN=AK2 PE=1 SV=2
sp|Q5TCS8|KAD9_HUMAN	221411	Adenylate kinase 9 OS=Homo sapiens OX=9606 GN=AK9 PE=1 SV=2
sp|Q2VIR3|IF2GL_HUMAN	51229	Eukaryotic translation initiation factor 2 subunit 3B OS=Homo sapiens OX=9606 GN=EIF2S3B PE=2 SV=2
sp|P41091|IF2G_HUMAN	51110	Eukaryotic translation initiation factor 2 subunit 3 OS=Homo sapiens OX=9606 GN=EIF2S3 PE=1 SV=3
sp|Q06323|PSME1_HUMAN	28723	Proteasome activator complex subunit 1 OS=Homo sapiens OX=9606 GN=PSME1 PE=1 SV=1
sp|Q96QA5|GSDMA_HUMAN	49365	Gasdermin-A OS=Homo sapiens OX=9606 GN=GSDMA PE=1 SV=4
sp|P08246|ELNE_HUMAN	28518	Neutrophil elastase OS=Homo sapiens OX=9606 GN=ELANE PE=1 SV=1
sp|P16157|ANK1_HUMAN	206263	Ankyrin-1 OS=Homo sapiens OX=9606 GN=ANK1 PE=1 SV=3
sp|A0A075B6I6|LV150_HUMAN	12339	Probable non-functional immunoglobulin lambda variable 1-50 OS=Homo sapiens OX=9606 GN=IGLV1-50 PE=5 SV=1
sp|P01703|LV140_HUMAN	12302	Immunoglobulin lambda variable 1-40 OS=Homo sapiens OX=9606 GN=IGLV1-40 PE=1 SV=2
sp|Q8TD26|CHD6_HUMAN	305412	Chromodomain-helicase-DNA-binding protein 6 OS=Homo sapiens OX=9606 GN=CHD6 PE=1 SV=4
sp|P15814|IGLL1_HUMAN	22963	Immunoglobulin lambda-like polypeptide 1 OS=Homo sapiens OX=9606 GN=IGLL1 PE=1 SV=1
sp|P59666|DEF3_HUMAN	10245	Neutrophil defensin 3 OS=Homo sapiens OX=9606 GN=DEFA3 PE=1 SV=1
sp|P59665|DEF1_HUMAN	10201	Neutrophil defensin 1 OS=Homo sapiens OX=9606 GN=DEFA1 PE=1 SV=1
sp|O75891|AL1L1_HUMAN	98829	Cytosolic 10-formyltetrahydrofolate dehydrogenase OS=Homo sapiens OX=9606 GN=ALDH1L1 PE=1 SV=2
sp|P53004|BIEA_HUMAN	33428	Biliverdin reductase A OS=Homo sapiens OX=9606 GN=BLVRA PE=1 SV=2
sp|Q15034|HERC3_HUMAN	117188	Probable E3 ubiquitin-protein ligase HERC3 OS=Homo sapiens OX=9606 GN=HERC3 PE=1 SV=1
sp|P46779|RL28_HUMAN	15747	60S ribosomal protein L28 OS=Homo sapiens OX=9606 GN=RPL28 PE=1 SV=3
sp|P48059|LIMS1_HUMAN	37251	LIM and senescent cell antigen-like-containing domain protein 1 OS=Homo sapiens OX=9606 GN=LIMS1 PE=1 SV=4
sp|Q7Z4I7|LIMS2_HUMAN	38916	LIM and senescent cell antigen-like-containing domain protein 2 OS=Homo sapiens OX=9606 GN=LIMS2 PE=1 SV=1
sp|Q04760|LGUL_HUMAN	20778	Lactoylglutathione lyase OS=Homo sapiens OX=9606 GN=GLO1 PE=1 SV=4
sp|P15090|FABP4_HUMAN	14719	Fatty acid-binding protein adipocyte OS=Homo sapiens OX=9606 GN=FABP4 PE=1 SV=3
